# Supplementary material for: Bletilla oligosaccharides improved 5-fluorouracil-induced intestinal mucositis in mice by activating NF-κB signalling pathway and regulating intestinal microbiota
Source: Front Pharmacol. 2025 Mar 13;16:1526274. doi: 10.3389/fphar.2025.1526274 (PMC11965902; doi:10.3389/fphar.2025.1526274)
Supplement: Supplementary file 1 [file DataSheet2.zip]

Archive with 5 entries (5 files):
- figureS1.tif
- figureS2.tif
- figureS3.tif
- figureS4.tif
- figureS5.tif
